# Supplementary material for: The Use of Fecal Microbiota Transplant in Overcoming and Modulating Resistance to Anti-PD-1 Therapy in Patients with Skin Cancer
Source: Cancers (Basel). 2024 Jan 24;16(3):499. doi: 10.3390/cancers16030499 (PMC10854771; doi:10.3390/cancers16030499)
Supplement: Supplementary file 1 [file cancers-16-00499-s001.zip]

Archive with 1 entries (1 files):
- cancers-2788194-supplementary.pdf
